# Supplementary material for: Synthesis of MAPA Reagents and 2-Alkyl(aryl)aminopyridines from 2-Bromopyridine Using the Goldberg Reaction
Source: Molecules. 2022 Mar 11;27(6):1833. doi: 10.3390/molecules27061833 (PMC8952803; doi:10.3390/molecules27061833)
Supplement: Supplementary file 1 [file molecules-27-01833-s001.zip]

Archive with 1 entries (1 files):
- molecules-1623141-supplementary.pdf
